# Supplementary material for: Glioblastoma-Derived Exosomes as Nanopharmaceutics for Improved Glioma Treatment
Source: Pharmaceutics. 2022 May 6;14(5):1002. doi: 10.3390/pharmaceutics14051002 (PMC9145309; doi:10.3390/pharmaceutics14051002)
Supplement: Supplementary file 1 [file pharmaceutics-14-01002-s001.zip]

Archive with 1 entries (1 files):
- pharmaceutics-1670950-supplementary.pdf
